# Supplementary material for: Mesoporous Silica Nanoparticles Coated with Carboxymethyl Chitosan for 5-Fluorouracil Ocular Delivery: Characterization, In Vitro and In Vivo Studies
Source: Molecules. 2023 Jan 27;28(3):1260. doi: 10.3390/molecules28031260 (PMC9920178; doi:10.3390/molecules28031260)
Supplement: Supplementary file 1 [file molecules-28-01260-s001.zip]

Archive with 1 entries (1 files):
- molecules-2144169-supplementary.pdf
